# Supplementary material for: Experimental and Theoretical Investigation of External Electric-Field-Induced Crystallization of TKX-50 from Solution by Finite-Temperature String with Order Parameters as Collective Variables for Ionic Crystals
Source: Molecules. 2024 Mar 5;29(5):1159. doi: 10.3390/molecules29051159 (PMC10934131; doi:10.3390/molecules29051159)
Supplement: Supplementary file 1 [file molecules-29-01159-s001.zip]

Archive with 1 entries (1 files):
- molecules-2899614-supplementary.pdf
